# Supplementary material for: Cysteine-Rich Receptor-Like Kinase Gene Family Identification in the Phaseolus Genome and Comparative Analysis of Their Expression Profiles Specific to Mycorrhizal and Rhizobial Symbiosis
Source: Genes (Basel). 2019 Jan 17;10(1):59. doi: 10.3390/genes10010059 (PMC6356535; doi:10.3390/genes10010059)
Supplement: Supplementary file 1 [file genes-10-00059-s001.zip]

Archive with 15 entries (14 files):
- Figure S4.pdf
- __MACOSX/
- __MACOSX/._Figure S4.pdf
- Supplementary Figures S1-S3, S5-S7.pptx
- __MACOSX/._Supplementary Figures S1-S3, S5-S7.pptx
- Table S1.docx
- __MACOSX/._Table S1.docx
- Table S2.xlsx
- __MACOSX/._Table S2.xlsx
- Table S3.xlsx
- __MACOSX/._Table S3.xlsx
- Table S4.xlsx
- __MACOSX/._Table S4.xlsx
- Table S5.xlsx
- __MACOSX/._Table S5.xlsx
