# Supplementary material for: Cysteine-Rich Receptor-Like Kinase Gene Family Identification in the Phaseolus Genome and Comparative Analysis of Their Expression Profiles Specific to Mycorrhizal and Rhizobial Symbiosis
Source: Genes (Basel). 2019 Jan 17;10(1):59. doi: 10.3390/genes10010059 (PMC6356535; doi:10.3390/genes10010059)
Supplement: Supplementary file 1 [file genes-10-00059-s001.zip › Table S2.xlsx]

## Sheet: CRKs IDs
Table S2: The comprehensive list of CRK transcript IDs of different dicots (legumes and non-legume) and monocots.
G. max	L. japonicus	M. truncatula	P. vulgaris	A. thaliana	O. sativa	Z. mays
Glyma.20G140600	lotja.Lj6g3v0353780.1	Medtr8g041910	Phvul.002G063900	AT5G40380_CRK42	LOC_Os12g41530	Zm00008a033773
Glyma.20G140400	lotja.Lj6g3v0353760.2	Medtr8g041890	Phvul.002G063700	AT4G38830_CRK26	LOC_Os12g41490	Zm00008a033123
Glyma.20G140200	lotja.Lj4g3v3112960.1	Medtr8g041880	Phvul.002G063600	AT4G28670_CRK46	LOC_Os12g41410	Zm00008a031941
Glyma.20G140100	lotja.Lj3g3v1855390.2	Medtr8g041870	Phvul.002G049500	AT4G23320_CRK24	LOC_Os12g41270	Zm00008a031786
Glyma.20G139900	lotja.Lj3g3v1541230.1	Medtr8g041710	Phvul.003G062700	AT4G23310_CRK23	LOC_Os11g38850	Zm00008a029017
Glyma.20G139700	lotja.Lj3g3v1541220.1	Medtr8g041690	Phvul.003G062600	AT4G23300_CRK22	LOC_Os11g28104	Zm00008a029010
Glyma.20G139600	lotja.Lj3g3v1541200.1	Medtr8g041660	Phvul.003G202000	AT4G23290_CRK21	LOC_Os10g17960	Zm00008a029008
Glyma.20G139500	lotja.Lj2g3v2173040.2	Medtr7g033135	Phvul.004G011000	AT4G23280_CRK20	LOC_Os10g17950	Zm00008a029006
Glyma.20G139400	lotja.Lj2g3v1415240.1	Medtr6g463830	Phvul.004G125200	AT4G23270_CRK19	LOC_Os10g04730	Zm00008a028638
Glyma.20G139300	lotja.Lj1g3v3645340.1	Medtr6g463710	Phvul.005G015100	AT4G23260_CRK18	LOC_Os07g47230	Zm00008a026085
Glyma.20G139200	lotja.Lj1g3v0052360.1	Medtr6g463700	Phvul.005G014900	AT4G23250_CRK17	LOC_Os07g43570	Zm00008a025737
Glyma.20G138900	lotja.Lj1g3v0052350.1	Medtr6g057770	Phvul.006G006800	AT4G23240_CRK16	LOC_Os07g43560	Zm00008a024215
Glyma.20G138800	lotja.Lj1g3v0052330.1	Medtr6g057750	Phvul.006G084500	AT4G23230_CRK15	LOC_Os07g35790	Zm00008a023633
Glyma.20G138600	lotja.Lj0g3v0351729.1	Medtr6g055960	Phvul.006G084600	AT4G23220_CRK14	LOC_Os07g35750.2	Zm00008a023632
Glyma.20G138500	lotja.Lj0g3v0321459.1	Medtr6g053000	Phvul.006G084800	AT4G23210_CRK13	LOC_Os07g35750.1	Zm00008a019664
Glyma.20G138400	lotja.Lj0g3v0250199.1	Medtr5g068260	Phvul.007G052500	AT4G23200_CRK12	LOC_Os07g35740	Zm00008a010030
Glyma.20G138100	lotja.Lj0g3v0113159.1	Medtr5g068190	Phvul.007G051500	AT4G23190_CRK11	LOC_Os07g35700.2	Zm00008a009728
Glyma.20G137900	lotja.Lj0g3v0096479	Medtr5g065130	Phvul.007G051300	AT4G23180_CRK10	LOC_Os07g35700.1	Zm00008a009515
Glyma.20G137700		Medtr5g033690	Phvul.007G051200	AT4G23160_CRK8	LOC_Os07g35690.2	Zm00008a009508
Glyma.20G137500		Medtr5g005530	Phvul.007G051100	AT4G23150_CRK7	LOC_Os07g35690.1	Zm00008a002913
Glyma.20G137300		Medtr5g005480	Phvul.007G051000	AT4G23140_CRK6	LOC_Os07g35660	Zm00008a002296
Glyma.19G062300		Medtr5g005450	Phvul.007G050700	AT4G23130_CRK5	LOC_Os07g35580	Zm00008a002295
Glyma.19G005700		Medtr4g105540	Phvul.007G050600	AT4G21410_CRK29	LOC_Os07g35540
Glyma.18G237900		Medtr3g064110	Phvul.007G050500	AT4G21400_CRK28	LOC_Os07g35410
Glyma.18G219300		Medtr3g064090	Phvul.007G050400	AT4G21230_CRK27	LOC_Os07g35380
Glyma.18G141700		Medtr3g064080	Phvul.007G050300	AT4G11890_CRK45	LOC_Os07g35340.3
Glyma.18G141500		Medtr1g105840	Phvul.007G050200	AT4G11530_CRK34	LOC_Os07g35340.2
Glyma.18G046600		Medtr1g105820	Phvul.007G049600	AT4G11490_CRK33	LOC_Os07g35340.1
Glyma.18G046300		Medtr1g105800	Phvul.007G049500	AT4G11480_CRK32	LOC_Os07g35330
Glyma.18G046200		Medtr1g105755	Phvul.007G049400	AT4G11470_CRK31	LOC_Os07g35310.2
Glyma.18G046100		Medtr1g105750	Phvul.007G049100	AT4G11460_CRK30	LOC_Os07g35310.1
Glyma.13G189000		Medtr1g105710	Phvul.007G049000	AT4G05200_CRK25	LOC_Os07g35300
Glyma.11G207500		Medtr1g105700	Phvul.007G048900	AT4G04570_CRK40	LOC_Os07g35290
Glyma.11G207300		Medtr1g105655	Phvul.007G048800	AT4G04540_CRK39	LOC_Os07g35140.2
Glyma.11G207000		Medtr1g105650	Phvul.007G048700	AT4G04510_CRK38	LOC_Os07g35140.1
Glyma.11G206900		Medtr1g105640	Phvul.007G048600	AT4G04500_CRK37	LOC_Os07g35004
Glyma.11G206400		Medtr1g105615	Phvul.007G048500	AT4G04490_CRK36	LOC_Os05g41370
Glyma.11G206300		Medtr1g105600	Phvul.008G077800	AT4G00970_CRK41	LOC_Os05g03920
Glyma.11G205400		Medtr1g105595	Phvul.008G058700	AT4G00960_CRK44	LOC_Os01g36790
Glyma.11G205300		Medtr1g105585	Phvul.008G058600	AT3G45860_CRK4	LOC_Os01g23970
Glyma.11G205200		Medtr1g104890	Phvul.008G156400	AT1G70740_CRK43
Glyma.11G204800		Medtr1g021642	Phvul.011G193300	AT1G70530_CRK3
Glyma.11G204700		Medtr1g021635	Phvul.011G194401	AT1G70520_CRK2
Glyma.11G204500		Medtr1g021632	Phvul.011G194600	AT1G19090_CRK1
Glyma.10G254300		Medtr1g021630	Phvul.011G194700
Glyma.10G253900		Medtr1g021610	Phvul.011G196200
Glyma.10G253800		Medtr0007s0020
Glyma.10G253300
Glyma.10G253100
Glyma.10G253000
Glyma.10G252800
Glyma.10G109200
Glyma.09G151700
Glyma.09G151400
Glyma.09G150500
Glyma.08G284100
Glyma.05G005100
Glyma.02G037200
Glyma.02G037100
Glyma.01G241000
Glyma.01G240900
Glma.01G028100
Glyma.01G013500
