# Supplementary material for: Cysteine-Rich Receptor-Like Kinase Gene Family Identification in the Phaseolus Genome and Comparative Analysis of Their Expression Profiles Specific to Mycorrhizal and Rhizobial Symbiosis
Source: Genes (Basel). 2019 Jan 17;10(1):59. doi: 10.3390/genes10010059 (PMC6356535; doi:10.3390/genes10010059)
Supplement: Supplementary file 1 [file genes-10-00059-s001.zip › Table S3.xlsx]

## Sheet: Secondary structure of PvCRKs
Table S3: The secondary structure of Phaseolus vulgaris CRK family proteins.
No.	Gene name	Gene ID	Alpha helix	Extended strand	Random coil
1	CRK1	Phvul.002G063900	32,51	17,87	49,61
2	CRK2	Phvul.002G063700	30,82	18,07	51,16
3	CRK3	Phvul.002G063600	33,52	19,52	46,9
4	CRK4	Phvul.002G049500	28,68	19,26	52,06
5	CRK5	Phvul.003G062700	35,88	15,27	48,85
6	CRK6	Phvul.003G062600	30,26	15,36	54,36
7	CRK7	Phvul.003G202000	28,35	17,23	54,42
8	CRK8	Phvul.004G011000	28.21	17.01	54.78
9	CRK9	Phvul.004G125200	26,53	18,65	54,83
10	CRK10	Phvul.005G015100	32,88	15,45	51,67
11	CRK11	Phvul.005G014900	27,13	21,03	51,74
12	CRK12	Phvul.006G006800	40,92	15,5	43,58
13	CRK13	Phvul.006G084500	33,39	16,03	50,31
14	CRK14	Phvul.006G084600	30,03	17,49	52,48
15	CRK15	Phvul.006G084800	30,94	15,94	53,12
16	CRK16	Phvul.007G052500	25.11	20.3	54.59
17	CRK17	Phvul.007G051500	32.23	17.99	49.78
18	CRK18	Phvul.007G051300	27,8	18,54	53,66
19	CRK19	Phvul.007G051200	28,21	19	52,79
20	CRK20	Phvul.007G051100	34,78	14,99	50,23
21	CRK21	Phvul.007G051000	30,49	19,51	50
22	CRK22	Phvul.007G050700	26,56	18,57	54,48
23	CRK23	Phvul.007G050600	31,31	18,15	50,53
24	CRK24	Phvul.007G050500	29,57	18,39	51,87
25	CRK25	Phvul.007G050400	29,92	20,15	49,92
26	CRK26	Phvul.007G050300	30,33	20	49,67
27	CRK27	Phvul.007G050200	31,57	16,8	51,63
28	CRK28	Phvul.007G049600	26,86	18,54	54,6
29	CRK29	Phvul.007G049500	26,16	20,93	52,91
30	CRK30	Phvul.007G049400	29,32	17,56	53,12
31	CRK31	Phvul.007G049100	26,15	20,95	52,9
32	CRK32	Phvul.007G049000	26,28	19,85	53,87
33	CRK33	Phvul.007G048900	26,83	20,12	53,06
34	CRK34	Phvul.007G048800	29,4	19,1	51,49
35	CRK35	Phvul.007G048700	26,88	20,12	53
36	CRK36	Phvul.007G048600	26,65	18,59	54,76
37	CRK37	Phvul.007G048500	28,06	20,09	51,85
38	CRK38	Phvul.008G077800	29,82	19,58	50,6
39	CRK39	Phvul.008G058700	29	17,79	53,21
40	CRK40	Phvul.008G058600	28,08	18,72	53,19
41	CRK41	Phvul.008G156400	30,57	15,51	53,92
42	CRK42	Phvul.011G193300	27,24	24,19	48,57
43	CRK43	Phvul.011G194401	28,79	17,84	53,37
44	CRK44	Phvul.011G194600	28,62	20,67	50,72
45	CRK45	Phvul.011G194700	32,29	19,97	47,74
46	CRK46	Phvul.011G196200	29,06	20,72	50,22
