# Supplementary material for: Cysteine-Rich Receptor-Like Kinase Gene Family Identification in the Phaseolus Genome and Comparative Analysis of Their Expression Profiles Specific to Mycorrhizal and Rhizobial Symbiosis
Source: Genes (Basel). 2019 Jan 17;10(1):59. doi: 10.3390/genes10010059 (PMC6356535; doi:10.3390/genes10010059)
Supplement: Supplementary file 1 [file genes-10-00059-s001.zip › Table S4.xlsx]

## Sheet: GRAVY
Table S4: List of Phaseolus CRK proteins showing GRAVY scores.
Gene Name	Gene ID	GRAVY Score
CRK1	Phvul.002G063900	-0.202
CRK2	Phvul.002G063700	-0.228
CRK3	Phvul.002G063600	-0.087
CRK4	Phvul.002G049500	-0.167
CRK5	Phvul.003G062700	-0.097
CRK6	Phvul.003G062600	-0.237
CRK7	Phvul.003G202000	-0.165
CRK8	Phvul.004G011000	-0.223
CRK9	Phvul.004G125200	-0.278
CRK10	Phvul.005G015100	-0.288
CRK11	Phvul.005G014900	-0.188
CRK12	Phvul.006G006800	-0.226
CRK13	Phvul.006G084500	-0.187
CRK14	Phvul.006G084600	-0.146
CRK15	Phvul.006G084800	-0.218
CRK16	Phvul.007G052500	-0.313
CRK17	Phvul.007G051500	-0.199
CRK18	Phvul.007G051300	-0.194
CRK19	Phvul.007G051200	-0.202
CRK20	Phvul.007G051100	-0.146
CRK21	Phvul.007G051000	-0.171
CRK22	Phvul.007G050700	-0.092
CRK23	Phvul.007G050600	-0.032
CRK24	Phvul.007G050500	-0.138
CRK25	Phvul.007G050400	-0.109
CRK26	Phvul.007G050300	-0.157
CRK27	Phvul.007G050200	-0.164
CRK28	Phvul.007G049600	-0.32
CRK29	Phvul.007G049500	-0.184
CRK30	Phvul.007G049400	-0.199
CRK31	Phvul.007G049100	-0.286
CRK32	Phvul.007G049000	-0.321
CRK33	Phvul.007G048900	-0.274
CRK34	Phvul.007G048800	-0.307
CRK35	Phvul.007G048700	-0.292
CRK36	Phvul.007G048600	-0.32
CRK37	Phvul.007G048500	-0.335
CRK38	Phvul.008G077800	-0.165
CRK39	Phvul.008G058700	-0.222
CRK40	Phvul.008G058600	-0.142
CRK41	Phvul.008G156400	-0.178
CRK42	Phvul.011G193300	-0.208
CRK43	Phvul.011G194401	-0.257
CRK44	Phvul.011G194600	-0.153
CRK45	Phvul.011G194700	-0.139
CRK46	Phvul.011G196200	-0.179
