# Supplementary material for: Cysteine-Rich Receptor-Like Kinase Gene Family Identification in the Phaseolus Genome and Comparative Analysis of Their Expression Profiles Specific to Mycorrhizal and Rhizobial Symbiosis
Source: Genes (Basel). 2019 Jan 17;10(1):59. doi: 10.3390/genes10010059 (PMC6356535; doi:10.3390/genes10010059)
Supplement: Supplementary file 1 [file genes-10-00059-s001.zip › Table S5.xlsx]

## Sheet: Promoter analysis of CRKs
Table S5: In silico analysis of the Phaseolus vulgaris CRK promoter region.
Motif	Funtion	CRK1	CRK2	CRK3	CRK4	CRK5	CRK6	CRK7	CRK8	CRK9	CRK10	CRK11	CRK12	CRK13	CRK14	CRK15	CRK16	CRK17	CRK18	CRK19	CRK20	CRK21	CRK22	CRK23	CRK24	CRK25	CRK26	CRK27	CRK28	CRK29	CRK30	CRK31	CRK32	CRK33	CRK34	CRK35	CRK36	CRK37	CRK38	CRK39	CRK40	CRK41	CRK42	CRK43	CRK44	CRK45	CRK46	Total
		Phvul.002G063900	Phvul.002G063700	Phvul.002G063600	Phvul.002G049500	Phvul.003G062700	Phvul.003G062600	Phvul.003G202000	Phvul.004G011000	Phvul.004G125200	Phvul.005G015100	Phvul.005G014900	Phvul.006G006800	Phvul.006G084500	Phvul.006G084600	Phvul.006G084800	Phvul.007G052500	Phvul.007G051500	Phvul.007G051300	Phvul.007G051200	Phvul.007G051100	Phvul.007G051000	Phvul.007G050700	Phvul.007G050600	Phvul.007G050500	Phvul.007G050400	Phvul.007G050300	Phvul.007G050200	Phvul.007G049600	Phvul.007G049500	Phvul.007G049400	Phvul.007G049100	Phvul.007G049000	Phvul.007G048900	Phvul.007G048800	Phvul.007G048700	Phvul.007G048600	Phvul.007G048500	Phvul.008G077800	Phvul.008G058700	Phvul.008G058600	Phvul.008G156400	Phvul.011G193300	Phvul.011G194401	Phvul.011G194600	Phvul.011G194700	Phvul.011G196200
3-AF1 binding site	3-AF1 binding site						1	1	1	1						1														1		1			1	1								1		1		10
3-AF3 binding site	3-AF3 binding site																												1																			1
5UTR Py-rich stretch	5UTR Py-rich stretch	1						1	1		1				1	1	1							1		1	2	1	1	1	1	2	2	2		1			1						1		1	22
A-box	A-box																			1	1																					1			1			4
AAAC-motif	AACA_motif																																											1				1
ACA_motif	AACA_motif								1												1																											1
AAGAA-motif	AAGAA-motif	1		1		1		2			1	1	3		2		3	6	1		1	1	2		1		2	1	2	1	2		1	1	2		2	4	1			3	3	1		2		44
ABRE	cis-acting element involved in the abscisic acid responsiveness	2	2	2	1							1		1		1	2			1		1				1					1		1	1		1	1	2				4			1			19
AC-I	AC-I																							1																								1
AC-II	AC-II	1	1	1																1		1		1		1											1	1						1				7
ACE	cis-acting element involved in light responsiveness				2	1	2					1	1				1	1	1		1	1	2							2	1		1	1	1		1	1	1	1		1	1	2	3			29
AE-box	part of a module for light response	1	2	1	2		1					1	1	1				1	1		1		1		1	2	1		1			1					2	1	1			1	1		1		1	23
ARE	cis-acting regulatory element essential for the anaerobic induction	2	2			1		2	4	3	4	1		1	3	1			1	5	3	1	3		1	4	3	6	1	1	1				3	3	1	2	2				1		2	2	2	64
as-2-box	as-2-box									1													1												1													3
as1	as1																		1																													1
AT-rich element	element for maximal elicitor-mediated activation (2copies)										1	1	1			1												1	1		1	1		1					1						1	2		13
AT-rich sequence	AT-rich sequence													1							2																											3
AT1-motif	part of a light responsive module						1				1	2		1						1	1	1		1		4	1		2			2	1	1	2	1	1	1	3	1			1		1	1		32
ATC-motif	ATC-motif															1																	1	1			1								1			5
ATCC-motif	ATCC-motif																																			1												1
ATCT-motif	part of a conserved DNA module involved in light responsiveness				1		1					1	2		1	3	1				1	1	1			1		1											1			1			1	1	2	20
ATGCAAAT motif	cis-acting regulatory element associated to the TGAGTCA motif			2		1				2					1	2			1						2		1				1		1	1	1	2			1	1								18
AuxRR-core	AuxRR-core																					1																							1			2
Box 4	part of a conserved DNA module involved in light responsiveness	1		1	1	2	3	1	4		5	4	6	4	5	1	1	1	2	6	4	3	6	2	3	8	5	2	3	5	1	3	6	6	5	3	2	6	8	2	2	1	4	4	1	2	1	138
Box E	light responsive element																																								1	1					1	3
Box I	light responsive element	2	3		2	1		1	1	1	2	2	2	1	3		4	1	4	2	1	2		6	1	1	2		2	2	1	3	1	1	1	1	2	1		1			5	2	1	3		61
Box II	Box II	1																1																	1									1				2
Box III	Box III							1				1																	1											1			2	1	1			8
Box S	box S																	1											1																			1
Box-W1	fungal elicitor responsive element					1	1		1	1		2	1			1		1	1		2	1	1		1		1								1							1	1	1		1		19
C-box	C-box																																											1				1
CAAT-box	common cis-acting element in promoter and enhancer regions	19	21	27	31	30	19	35	30	36	37	43	37	19	32	31	24	44	26	27	33	36	35	32	19	34	37	39	35	31	43	31	28	32	24	36	29	20	24	24	32	24	42	55	26	36	31	1271
CAT-box	CAT-box													1				1									1										1				1	1						5
CATT-motif	CATT-motif	1	1										1											1		1						1		2					1		2		1		1		1	12
CATTAT-motif	CATTAT-motif																																			1												1
CCAAT-box	CCAAT-box	1																		1												1								1	2							5
CCGTCC-box	CCGTCC-box																			1	1																					1			1			4
CGTCA-motif	cis-acting regulatory element involved in the MeJA-responsiveness	2	1				1		2	3			2	1	1		2	2	3				1		1					1	1	1			2	2		2		1	1	1		1		1	1	28
chs-CMA1a	part of a light responsive element						1									2				1																3				1							1	9
chs-CMA2a	chs-CMA2a																																							1				1				2
chs-Unit 1 m1	chs-Unit 1 m1																							1																								1
circadian	cis-acting regulatory element involved in circadian control												3																		1																	4
circadian	-	1		1	3		1			1		3			1	2		2			2	3	1		1	3	1	4		1		1	1				2			1			3	1	2	1		39
CTAG-motif	CTAG-motif																																											1				1
dOCT	gibberellin-responsive element							1																																								1
EIRE	EIRE																																							1								1
ELI-box3	ELI-box3																						1			1		1							1													4
ERE	ethylene-responsive element	1	1					1			2						1	1	1	1	1	1		2	1				1			1					2	1					2	2				19
F-box	F-box																																			1											1	2
G-box	cis-acting regulatory element involved in light responsiveness	6	4	8	4		3	1		3		8	2	3	1	2	9		2	2	1	3	3	1	1	3			1							3	4	5	2	3	5	8	1		7			82
GA-motif	part of a light responsive element	2	3	1	2	1			1			1				1	1		1		1	1				1										1	1	2		2				1			1	17
GAG-motif	cis-acting element involved in heat stress responsiveness	2	1					2		2				1			1	3	2		1	1		1	1		1					1			1	1	1		1	1		1						19
Gap-box	Gap-box																																		1													1
GARE-motif	gibberellin-responsive element			1	1	1	1	1			2				1		2		1		1		1	2	2		2					2					2	1						1			2	24
GATA-motif	part of a light responsive element			1	1	1		1		1	1											1	2		1	1			1								1	1		1				1		1	1	17
GCN4_motif	cis-acting element involved in low-temperature responsiveness			1		1		2		1		1			1				1												1						1		1		1		1		1			13
GT1-motif	light responsive element	1	2	2	2					4	2	1	3	3	4					4	1	1	1	1			1	1		1									1					1			2	34
HD-Zip 1	HD-Zip 1															1																																1
HD-Zip 2	HD-Zip 2															1																																1
HD-Zip 3	MYB binding site involved in drought-inducibility							1														1					1	1																				4
HSE	cis-acting element involved in heat stress responsiveness			2	1		2	1	1	5	1		3	4	1	2	1	3	2	3	1			1	1	2	3	1	3	3	1	3	2	1		1	6	3	1	4				2		1	2	67
I-box	part of a light responsive element			2		1		2		1	3	2		1	1				2	1		1				1	1	1						2		1	1	1	2					1		2	3	31
L-box	MYB binding site involved in light responsiveness				1															1										1											1							4
LAMP-element	part of a light responsive element											1			1				1						1							1													1		1	7
LS7	LS7												1				3
LTR	cis-acting element involved in low-temperature responsiveness							1										2	1					2		1	1												1			1				2	1	11
MBS	MYB binding site involved in drought-inducibility	3	2	4	1					1					1			1	1		2			1	2		1	2		2		1				1		1	2		2	2				1	1	25
MBSI	cis-acting regulatory element required for endosperm expression								1						1		1				1																											2
MBSII	light responsive element															1			1																													2
MRE	MYB binding site involved in light responsiveness						2	1							2										1	1											1	1			1						2	12
O2-site	cis-acting regulatory element involved in zein metabolism regulation	1	1			2	1	1		2		1		1	1			1			1									1	1					1							1		1	1		16
P-box	gibberellin-responsive element					4				1							1																							1				1				7
Pc-CMA2a	Pc-CMA2a								1											1																												1
rbcS-CMA7a	rbcS-CMA7a			1								1																																				1
Skn-1_motif	cis-acting regulatory element required for endosperm expression	4	3	1	2	2	4	1		4	3	1	1	2	2	4	2	1	3	7	1	2	1		3	3	2	4			1		1	2	3	1	2	1	1	1	3	3	4	3	2	2	2	84
Sp1	light responsive element	1	1			1			1					2				3						3	2	1	1								1		2				1			1	2			17
TA-rich region	enhancer																				5								9						2												40	56
TATA-box	core promoter element around -30 of transcription start	42	44	67	51	72	168	65	137	109	103	134	76	134	118	124	71	89	105	114	125	106	131	42	143	100	55	106	124	188	122	119	189	149	163	148	100	103	132	119	29	65	82	74	115	114	156	4472
TATC-box	TATC-box												1								1																								1		1	4
TATCCAT 2FC-motif	TATCCAT 2FC-motif			1		1	1	1		1				1				1				2					1											1	1		1	1	1	2	1		1	17
TC-rich repeats	cis-acting element involved in defense and stress responsiveness	3	5	4		1	1		2	3	1	1	2		1		3	4	2	1	2	2	1	1	2	2		3	1	3	3	1			3	1	4	4	1	1	3	1	2	1	1	2		58
TCA-element	cis-acting element involved in salicylic acid responsiveness	2		1	3	3	4						2	2			1	1	1	1	1						1	1			1		1	1		1	2			1				2	2	1		31
TCCACCT-motif	TCCACCT-motif							1							1			1																				1										3
TCCC-motif	part of a light responsive element	1			2			2											1																													5
TCT-motif	part of a light responsive element			3				2		3	1				2		1	1	1	3	2	1					1	1	1	1	3	1	1	1						1		1	1			1		29
TGA-element	auxin-responsive element	1	2					2					1			1	1	1	1		1						1		1										2		2						1	13
TGACG-motif	cis-acting regulatory element involved in the MeJA-responsiveness	2	1				1		2	3			2	1	1		2	1	3				1		1					1	1	1			2	2		2		1	1	1		1		1	1	28
TGG-motif	TGG-motif																												1												1							2
Unnamed__1	Unnamed__1			1			2	2							1				1		2	1	1					1	1		1	1	1	1		1	1	2	5			3				1	1	30
Unnamed__11	Unnamed__11									1										1						1															1							4
Unnamed__13	Unnamed__13						1					1					1																												1			3
Unnamed__2	Unnamed__2						2						1		1						1											1			1				1			1						9
Unnamed__3	Unnamed__3			1			2	2							1						2	1	1									1					1	1	1			2				1		16
Unnamed__4	Unnamed__4	7	4	6	2	9	4	8	1	5	2	6	1	4	5	5	1	1	5	5	2	7	1	4	5	4	5	1	5	2	1	8	2	3	5	4	8	4	2	4	8	6	2	2	3	3		162
Unnamed__6	Unnamed__6		1		1		4		1	1		1				1						1	2		1	1		2				1	2		1	1	1	1	2	1			1	1	2	1	1	31
Unnamed__8	Unnamed__8																																													1	1	2
W box	W box					1	1		1	1		2	1			1		1	1		2	1	1		1		1								1							1	1	1		1		19
WUN-motif	WUN-motif		1										1					1								1														1					1	1		5
Y-box	Y-box		1																																													0
Total Number		115	110	144	117	139	236	146	194	201	173	226	158	190	198	192	142		182	192	213	187	202	107	200	185	136	181	200	249	191	191	243	210	230	225	187	177	204	179	101	138	164	173	188	191	264
